# Supplementary material for: Analysis of Enamel Loss by Prophylaxis and Etching Treatment in Human Tooth Using Optical Coherence Tomography: An In Vitro Study
Source: J Healthc Eng. 2019 Mar 6;2019:8973825. doi: 10.1155/2019/8973825 (PMC6431396; doi:10.1155/2019/8973825)
Supplement: Supplementary Materials — The complete set of calculated enamel thickness values of all 30 samples is given in the supplementary materials. Supplementary 1 includes the calculated enamel thickness values measured in the control region of all 30 samples. Likewise, supplementary 2 includes the calculated enamel thickness values measured in the treated region of all three groups: pumice treated, etch treated, and pumice plus etch treated (total of 30 samples). [file 8973825.f1.zip]

Archive with 2 entries (2 files):
- 8973825.f1/Supplementary1_JHE_2670850.docx
- 8973825.f1/Supplementary2_JHE_2670851.docx
